# Supplementary material for: Dietary forage to concentrate ratios impact on yak ruminal microbiota and metabolites
Source: Front Microbiol. 2022 Aug 11;13:964564. doi: 10.3389/fmicb.2022.964564 (PMC9410728; doi:10.3389/fmicb.2022.964564)
Supplement: Supplementary file 1 [file Table_1.XLSX]

## Sheet: C50-C65
Name	all_C50_1	all_C50_2	all_C50_3	all_C50_4	all_C50_5	all_C65_1	all_C65_2	all_C65_3	all_C65_4	all_C65_5	P	vip
Methylmalonic acid	4818498920	9839476112	5252908346	7300625910	7062283351	11158472189	10424601581	6852472015	10755110018	11973538885	0.027	1.32283
D-(+)-Mannose	4065495006	3008129924	2522058060	3293616777	2796023641	2104242815	2363803195	2025401316	1899664465	2308391119	0.007	1.45348
N-Acetyl-L-methionine	1200439397	1536885474	5.49854e+08	1422659263	1393078363	2333889743	2795558256	2892115149	2550546629	1662313021	0.002	1.16652
4-Acetamidobutanoic acid	8.15823e+07	2.84853e+08	1.28988e+08	2.52073e+08	2.77765e+08	8.57048e+08	4.19093e+08	9.05839e+08	7.71175e+08	4.39847e+08	0.003	1.2458
D-(-)-Lyxose	5.40826e+08	3.74338e+08	1.92238e+08	3.9502e+08	6.43735e+08	5.83068e+08	651354103	8.26819e+08	7.99673e+08	5.83923e+08	0.024	1.36924
3,5-Dihydroxybenzoic acid	3.70828e+08	4.76276e+08	1.96165e+08	4.01894e+08	3.56685e+08	5.80503e+08	404287635	5.2676e+08	5.16849e+08	4.81382e+08	0.032	1.16195
(2R)-2,3-Dihydroxypropanoic acid	2.5583e+08	3.11522e+08	1.17322e+08	273369313	2.31488e+08	396015405	2.74848e+08	3.0552e+08	363716646	3.46315e+08	0.035	1.4824
L-Threonic acid	8.73537e+07	1.78577e+08	1.56935e+08	153640776	1.39856e+08	546538200	169282424	4.64569e+08	5.0284e+08	5.39964e+08	0.003	1.41579
3-Methylglutaric acid	1.48898e+07	4.4561e+07	1.28864e+07	3.8547e+07	2.10485e+07	7.72514e+07	2.73709e+07	6.09266e+07	3.68268e+07	6.24765e+07	0.044	1.36568
D-(-)-Fructose	1.40102e+08	7.37704e+07	5.88928e+07	7.2541e+07	1.13372e+08	3.88838e+07	4.75663e+07	8.38463e+07	4.81086e+07	4.07073e+07	0.049	1.32537
Malonic acid	1.0809e+08	1.70695e+08	6.03196e+07	1.39647e+08	1.22991e+08	1.98925e+08	2.05343e+08	2.82147e+08	1.89087e+08	2.27762e+08	0.004	1.17
Homovanillic acid	1.73819e+08	1.60279e+08	1.19679e+08	2.59228e+08	2.2627e+08	3.09845e+08	2.13171e+08	306817529	3.14006e+08	3.61596e+08	0.011	1.39402
D-(+)-Maltose	7.5869e+07	7.1729e+07	3.05305e+07	7.8076e+07	1.19795e+08	1.41773e+08	9.78437e+07	111880908	2.29037e+08	1.86462e+08	0.024	1.37688
2'-O-Methylguanosine	4.78856e+07	8.13596e+07	4.03652e+07	1.153e+08	6.61261e+07	1.71764e+08	1.0633e+08	1.44195e+08	1.7077e+08	1.2613e+08	0.004	1.29957
D-(+)-Proline	1.51074e+07	2.30433e+07	2.03522e+07	4.23566e+06	4.09789e+07	3.57896e+07	5.3818e+07	8.60331e+07	110903370	5.78608e+07	0.011	1.42854
N3,N4-Dimethyl-L-arginine	4.38968e+07	6.0345e+07	3.11927e+07	5.59549e+07	8.20723e+07	9.67139e+07	8.56164e+07	8.07826e+07	9.59901e+07	5.81066e+07	0.031	1.14581
α-Aspartylphenylalanine	2.15231e+07	2.28023e+07	1.8815e+07	2.46231e+07	2.11173e+07	1.85464e+07	1.67662e+07	2.13061e+07	1.90591e+07	1.60583e+07	0.033	1.07347
Capryloylglycine	2.09445e+07	6.29647e+07	2.88355e+07	1.08392e+08	4.58888e+07	3.66879e+08	1.5321e+08	128369396	3.72893e+08	1.31509e+08	0.017	1.09283
13(S)-HOTrE	7.1268e+07	1.1052e+08	6.5985e+07	1.59139e+08	1.03964e+08	2.33419e+08	1.88206e+08	1.3816e+08	1.61643e+08	1.43048e+08	0.019	1.20238
FAHFA (18:1/20:3)	4937298773	3607688852	3125806610	2996813025	5205049361	6740291256	4669809613	8013750890	7851318788	4613074431	0.025	1.05042
LPC 18:1	2990985515	3227868471	1842137208	3282275729	3429874097	6449941916	4724245744	4253199409	4607909552	4011711251	0.007	1.35966
D-2-Aminoadipic acid	5.02564e+07	124503286	6.19726e+07	1.30022e+08	7.19259e+07	2.76987e+08	1.74825e+08	2.16282e+08	1.9858e+08	8.61492e+07	0.019	1.52702
O-Desmethylnaproxen	1.48063e+08	1.23433e+08	1.44334e+08	1.34233e+08	7.8819e+07	7.69293e+07	114428243	7.6551e+07	5.53856e+07	7.63866e+07	0.019	1.38705
D-Threose	3.98272e+07	4.08358e+07	2.54037e+07	6.30989e+07	6.14079e+07	1.01188e+08	9.14629e+07	4.57074e+07	7.04812e+07	6.40769e+07	0.048	1.23411
α,α-Trehalose	12567765	2.93037e+07	2.0961e+07	2.49044e+07	2.72271e+07	5.95663e+07	3.58553e+07	5.4719e+07	4.87481e+07	5.04399e+07	0.001	1.02757
Royal jelly acid	4104002987	2333604255	2362917512	2170532999	3594312973	5035515974	3905084783	6174078020	5982858265	3435089825	0.018	1.22146
Lactobionic acid	3.75415e+06	4.32559e+06	1.87228e+06	3.93977e+06	5.09666e+06	4.777e+06	5.64649e+06	6.81152e+06	5.41434e+06	5.05152e+06	0.026	1.56885
5-nitro-2-{[5-(trifluoromethyl)-4H-1,2,4-triazol-3-yl]thio}pyridine	1995189141	3672951586	3767530579	3017355016	3326531437	2698803791	2176173220	2176177893	2352470848	1743454713	0.031	1.16536
L-Saccharopine	5.25412e+08	6.55788e+08	4.83084e+08	9.88707e+08	8.08862e+08	1145272405	1368189404	2314978852	1656334502	1268904748	0.006	1.15358
LPI 16:0	8.2747e+08	8.71321e+08	6.28793e+08	8.242e+08	1585307003	1532636846	2347653648	1490090472	2534700814	2038821386	0.005	1.14412
Cnidioside A	7.07349e+07	1.43539e+08	198954771	1032285732	1003382075	2317448987	6.86081e+08	1532051861	1513210177	1065563588	0.028	1.30481
D-Glucuronic acid	4.3491e+08	3.02123e+08	3.62662e+08	4.60093e+08	7.54152e+08	7.20425e+08	7.79459e+08	7.44206e+08	8.40164e+08	5.18638e+08	0.027	1.32212
Gluconolactone	9.51662e+08	1552768096	1842977659	1798583459	1244945012	9.68839e+08	1184390713	9.91307e+08	8.11547e+08	8.06087e+08	0.021	1.12792
D-Proline	4.48077e+08	6.49717e+08	5.84239e+08	6.35655e+08	7.40622e+08	837262063	706244676	7.51089e+08	8.36371e+08	7.13445e+08	0.023	1.72997
4-Hydroxybenzoic acid	8.34234e+08	772835898	7.16355e+08	8.00459e+08	6.28902e+08	5.76353e+08	7.06209e+08	5.17593e+08	5.30461e+08	4.31217e+08	0.009	1.2739
Lysopa 16:0	1.33306e+08	1.96232e+08	1.45417e+08	3.33428e+08	2.00499e+08	2.06243e+08	3.88107e+08	545896475	3.71488e+08	3.54164e+08	0.029	1.45289
(+/-)14(15)-DiHETE	1.67408e+08	4.17479e+07	102308177	119866811	1.70997e+08	3.9231e+08	2.45682e+08	1.57145e+08	3.67075e+08	4.00594e+08	0.007	1.31678
FAHFA (16:0/18:1)	8.77671e+07	1.61232e+08	8.80469e+07	1.19834e+08	1.32298e+08	222369791	1.69157e+08	3.57136e+08	1.5756e+08	1.79221e+08	0.035	1.13069
N-{[2-(2-thienyl)-1,3-thiazol-4-yl]methyl}benzamide	2.06806e+08	2.52515e+08	2.20507e+08	469320932	1.04013e+08	1.45825e+08	5.7617e+07	4.21075e+07	6.34464e+07	7.16052e+07	0.024	1.35714
L-Fucose	1.11047e+08	1.99399e+08	2.28741e+08	3.54634e+08	7.96345e+07	9.38945e+07	2.95232e+07	2.38907e+07	4.11885e+07	2.50466e+07	0.016	1.09987
6α-Prostaglandin I1	190948578	3.03324e+08	3.71459e+08	3.05571e+08	3.23507e+08	2.18932e+08	273205815	1.2101e+08	202022728	1.65575e+08	0.03	1.09334
3,4-di(benzyloxy)furan-2,5-dicarboxylic acid	5.43538e+07	6.21958e+07	3.23284e+07	4.69828e+07	7.44248e+07	1.2673e+08	1.00644e+08	1.3594e+08	1.36943e+08	7.87311e+07	0.002	1.06496
1,2-Dihydro-1,2-naphthalenediol	9.55181e+07	143313537	1.08647e+08	1.37347e+08	1.34792e+08	1.60934e+08	1.26224e+08	1.77354e+08	1.66586e+08	1.55122e+08	0.03	1.17748
LPA 16:0	3.44575e+07	4.25562e+07	1.97715e+07	1.69081e+07	3.90382e+07	6.89821e+07	4.69241e+07	8.55271e+07	7.78189e+07	5.66575e+07	0.003	1.11998
FAHFA (18:5/3:0)	5.14011e+07	111301993	1.12529e+08	6.65193e+07	7.11557e+07	1.39865e+08	1.62825e+08	111719089	134449378	1.55759e+08	0.005	1.13341
Glycohyocholic acid Sodium salt	1.234e+07	2.09761e+07	1.45794e+07	3.09531e+07	4.30487e+07	8.01484e+07	1.92885e+08	9.23404e+07	97842983	1.09128e+08	0.003	1.42975
Caffeine	4.40143e+07	7.97291e+07	3.27699e+07	1.00835e+08	6.62094e+07	1.4812e+08	9.14418e+07	9.45427e+07	9.53957e+07	9.01427e+07	0.045	1.02064
1-Caffeoylquinic Acid	7.83435e+07	7.11407e+07	5.21097e+07	5.00328e+07	7.38162e+07	7.00114e+07	1.33873e+08	9.31352e+07	1.25865e+08	1.36565e+08	0.011	1.21507
Trehalose 6-phosphate	1.07354e+08	7.46212e+07	5.60384e+07	7.6834e+07	1.05738e+08	4.12493e+07	3.64623e+07	7.00018e+07	3.97754e+07	5.17052e+07	0.014	1.19483
Glycochenodeoxycholic acid sodium salt	1.11079e+08	1.23367e+08	1.13946e+08	1.24718e+08	1.02719e+08	5.29383e+07	9.58173e+07	6.81956e+07	4.50223e+07	4.28775e+07	0.001	1.39983
LPE 18:1	127694507	1.26757e+08	1.15881e+08	1.47546e+08	9.61804e+07	5.98205e+07	9.88008e+07	6.63062e+07	5.28541e+07	5.32526e+07	0.001	1.16626
Dl-3-Hydroxynorvaline	2.02168e+07	2.31418e+07	1.09528e+07	3.6036e+07	2.01956e+07	4.1118e+07	3.51532e+07	8.34476e+07	4.66487e+07	5.26552e+07	0.013	1.70163
18-β-Glycyrrhetinic acid	1.21584e+08	1.14589e+08	7.84718e+07	1.08353e+08	6.7068e+07	7.98068e+07	5.74987e+07	7.22409e+07	5.80671e+07	4.27125e+07	0.02	1.19374
Boc-beta-cyano-L-alanine	3.19744e+06	6.01662e+06	3.48327e+06	1.55299e+07	1.52162e+07	4.73134e+07	1.97964e+07	1.20902e+07	5.8142e+07	1.76289e+07	0.047	1.10853
10-Hydroxydecanoic acid	8.96698e+07	4.76923e+07	3.9015e+07	5.85526e+07	4.77262e+07	2.50317e+07	3.32077e+07	2.81393e+07	2.67064e+07	3.96852e+07	0.023	1.63837
N-Acetylsphingosine	7.34662e+07	5.34178e+07	2.95674e+07	6.60361e+07	4.58569e+07	3.23429e+07	3.94472e+07	3.58116e+07	2.70855e+07	1.94003e+07	0.027	1.70207
P-Aminohippuric Acid	7.4942e+07	5.00107e+07	4.8127e+07	5.11598e+07	4.95943e+07	3.76016e+07	4.19167e+07	4.31745e+07	3.26994e+07	4.94754e+07	0.044	1.19272
Styrene	3.61427e+06	8.05291e+06	1.71671e+06	1.6529e+07	7.22698e+06	3.52028e+07	2.18809e+07	3.81915e+07	6.08494e+07	1.94144e+07	0.008	1.15072
9-Oxo-10(E),12(E)-octadecadienoic acid	8.70463e+06	1.581e+07	7.86398e+06	2.06595e+07	5.66792e+06	4.09578e+07	2.90066e+07	5.08227e+07	5.78776e+07	3.32742e+07	0.001	1.16135
Pyridoxamine	67420772	3.60657e+07	108056677	5.83552e+07	6.63721e+07	2.00752e+07	3.38382e+07	2.84614e+07	2.5327e+07	3.68984e+07	0.013	1.05679
PE (18:0/18:1)	2.29796e+07	2.55094e+07	1.59153e+07	2.00735e+07	3.89708e+07	4.15492e+07	5.31824e+07	4.8742e+07	4.9234e+07	5.13701e+07	0.001	1.55872
Isophorone	2.94037e+07	4.68309e+07	4.03518e+07	2.81103e+07	1.9118e+07	2.463e+07	1.84471e+07	2.47837e+07	1.7664e+07	1.88387e+07	0.049	1.14678
Docosahexaenoic Acid	2.48196e+07	1.93746e+07	1.46976e+07	7.84398e+06	2.51507e+07	2.32958e+07	3.23999e+07	3.1361e+07	3.65978e+07	3.81347e+07	0.01	1.2196
PC (16:0/17:0)	1.99155e+07	2.03703e+07	1.01496e+07	1.69346e+07	2.3908e+07	3.54271e+07	2.36496e+07	2.96503e+07	3.98867e+07	2.06766e+07	0.026	1.23617
5-acetyl-2,6-dimethyl-1,2,3,4-tetrahydropyridin-4-one	1.27377e+07	2.7725e+07	2.05785e+07	2.16288e+07	2.60515e+07	4.02817e+07	2.28003e+07	3.22676e+07	3.49907e+07	4.18208e+07	0.018	1.32987
Ala-Ile	4.25282e+07	4.53454e+07	5.95501e+07	5.65963e+07	2.38868e+07	2.56635e+07	3.69497e+07	2.4394e+07	2.75303e+07	1.88311e+07	0.026	1.30604
C-8 Ceramide-1-phosphate	702439	3.01117e+06	3.20199e+06	4.11077e+06	2.99518e+06	9.0618e+06	4.85067e+06	5.81053e+06	1.10384e+07	9.40309e+06	0.004	1.55113
Lysopc 20:4	2.08649e+07	9.59637e+06	6.00371e+06	1.08281e+07	1.26671e+07	1.40651e+07	1.66115e+07	2.53681e+07	3.56004e+07	2.25209e+07	0.043	1.37833
2,6-di(2-thienylmethylidene)cyclohexan-1-one	9.39141e+06	3.97875e+06	7.69061e+06	1.13473e+07	2.68424e+07	2.02069e+07	1.75706e+07	2.95183e+07	3.10074e+07	2.39994e+07	0.028	1.54277
4-Ethylbenzaldehyde	1.02416e+07	7.58467e+06	8.10412e+06	2.36583e+06	1.22089e+07	1.42958e+07	1.25921e+07	3.00436e+07	1.84707e+07	1.43037e+07	0.025	1.42257
Cytidine	3.05662e+07	2.92538e+07	5.53282e+07	3.93914e+07	3.90243e+07	2.90132e+07	3.43794e+07	2.36277e+07	2.26659e+07	2.32644e+07	0.047	1.01331
Cholest-4-en-3-one	1.305e+07	1.66345e+07	5.43113e+06	1.41609e+07	1.76922e+07	2.27546e+07	2.219e+07	2.11318e+07	2.02063e+07	1.56029e+07	0.024	1.31501
N-[2-chloro-6-(trifluoromethoxy)phenyl]-2,2-dimethylpropanamide	9.04312e+06	1.33271e+07	9.23203e+06	1.1335e+07	1.12392e+07	3.003e+07	1.13812e+07	2.01349e+07	1.76584e+07	1.66827e+07	0.03	1.42491
Coumarin	2.44274e+07	1.1551e+07	5.50917e+07	3.00998e+07	2.36795e+07	8.36463e+06	13244568	4.03772e+06	1.16222e+07	7.09715e+06	0.026	1.64287
N-(4-butyl-2-methylphenyl)-N'-[4-(4-methylpiperazino)phenyl]urea	3.32014e+06	8.24601e+06	6.55914e+06	5.71357e+06	6.66995e+06	9.21551e+06	6.13534e+06	1.24809e+07	8.98311e+06	1.45211e+07	0.037	1.60313
LPE 17:0	7.22479e+06	8.61266e+06	6.07852e+06	9.75969e+06	1.22786e+07	2.15673e+07	1.78381e+07	2.1768e+07	2.01442e+07	2.48755e+07	0	1.03247
13,14-dihydro-15-keto-tetranor Prostaglandin E2	2.94987e+07	1.54735e+07	1.71849e+07	1.7682e+07	1.43103e+07	8.96439e+06	1.17327e+07	1.71182e+07	8.62857e+06	9.85973e+06	0.043	1.28563
Isohomovanillic acid	1.44403e+07	1.25987e+07	1.00013e+07	1.23817e+07	1.03439e+07	7.65186e+06	9.79042e+06	8.49756e+06	6.5136e+06	6.2718e+06	0.004	1.54112
N,N-dimethyl-9H-purin-6-amine	3.68706e+06	4.44918e+06	2.09329e+06	5.347e+06	4.58781e+06	1.01892e+07	5.65718e+06	8.52485e+06	9.55014e+06	4.92962e+06	0.014	1.3636
trans-4-Phenyl-4-piperidinocyclohexanol	5.80508e+06	6.56901e+06	695764	5.34109e+06	7.58647e+06	8.95914e+06	7.34199e+06	1.42392e+07	8.95895e+06	1.4463e+07	0.019	1.44057
2-Naphthol	3.96743e+06	2.8865e+06	3.4531e+06	788379	1.71002e+06	6.63462e+06	4.89802e+06	5.33651e+06	5.16575e+06	3.86566e+06	0.007	1.12675
3-hydroxy-2-octylpentanedioic acid	4.72255e+06	6.12887e+06	2.89016e+06	6.39353e+06	5.69359e+06	2.0751e+07	1.00343e+07	1.1121e+07	1.7642e+07	8.74122e+06	0.008	1.00851
LSD-d3	4.05029e+06	6.05249e+06	6.15577e+06	7.39435e+06	6.43362e+06	5.75798e+06	8.68448e+06	9.81339e+06	8.33021e+06	7.55883e+06	0.049	1.35003
3-(4-hydroxy-3-methoxyphenyl)propanoic acid	4.35057e+06	7.01301e+06	5.61134e+06	438760	1.07213e+07	1.4144e+07	1.03328e+07	9.3077e+06	1.09002e+07	1.4522e+07	0.014	1.43398
dihydrotachysterol	1.78501e+06	4.66291e+06	1.43463e+06	3.6102e+06	6.29226e+06	1.56191e+07	5.88185e+06	8.21033e+06	8.07605e+06	6.5452e+06	0.027	1.11726
1-morpholino-3-(4-nitrophenoxy)propan-2-ol	4.29041e+06	4.95194e+06	6.51119e+06	4.29837e+06	4.08569e+06	8.74888e+06	5.95576e+06	7.42697e+06	1.05214e+07	1.27791e+07	0.01	1.59479
1,7,8-trihydroxy-3-methyl-1,2,3,4,7,12-hexahydrotetraphen-12-one	1.36526e+07	1.49665e+07	1.60686e+07	1.17767e+07	1.36323e+07	1.00743e+07	1.23777e+07	1.0505e+07	1.04859e+07	1.20293e+07	0.009	1.03283
KKK	1.19256e+07	1.36262e+07	1.18576e+07	1.1748e+07	1.12178e+07	1.01743e+07	1.0967e+07	7.68894e+06	4.56366e+06	1.28035e+06	0.024	1.20112
3-(5-phenyl-1,3-oxazol-2-yl)-4-(trifluoromethyl)pyridine	3.27618e+06	2.86005e+06	2.07863e+06	4.02912e+06	5.7794e+06	4.23273e+06	1.47438e+07	6.27451e+06	1.06233e+07	6.06851e+06	0.044	1.41623
PE (16:0/17:1)	1.00731e+07	1.19725e+07	4.0501e+06	8.19145e+06	7.17386e+06	3.63808e+06	4.85831e+06	5.87948e+06	3.62446e+06	3.40327e+06	0.022	1.0173
(2R,3S,4S,5R,6R)-2-(hydroxymethyl)-6-(2-phenylethoxy)oxane-3,4,5-triol	1.13613e+07	5.94357e+06	4.64445e+06	6.05546e+06	6.81873e+06	3.13827e+06	4.91968e+06	5.1347e+06	2.7014e+06	3.28523e+06	0.037	1.63451
Biochanin A	4.20177e+06	4.3046e+06	1.90021e+06	4.81694e+06	3.37927e+06	7.85468e+06	4.23322e+06	6.32647e+06	8.06887e+06	4.6605e+06	0.028	1.36076
PC (18:0e/16:3)	5.24559e+06	1.02203e+07	1.45038e+07	1.05854e+07	8.49302e+06	4.56155e+06	5.21983e+06	4.20917e+06	6.78656e+06	4.79539e+06	0.017	1.29518
N-[1-(4-methoxy-2-oxo-2H-pyran-6-yl)-2-methylbutyl]acetamide	923365	1.06018e+06	816998	733862	933342	2.76765e+06	894253	5.42456e+06	2.6411e+06	2.73676e+06	0.025	1.12961
Celestolide	6.31089e+06	3.14826e+06	3.04809e+06	4.44527e+06	3.94444e+06	1.8884e+06	2.63538e+06	2.96307e+06	2.03757e+06	2.62694e+06	0.023	1.1284
Calcium D-Panthotenate	4.27122e+06	5.46705e+06	7.91277e+06	7.25814e+06	5.99477e+06	4.20388e+06	5.15215e+06	3.10529e+06	3.62469e+06	2.75887e+06	0.014	1.19218
2-Thio-acetyl MAGE	6.01646e+06	4.196e+06	3.08085e+06	6.8214e+06	4.64165e+06	2.02432e+06	2.98602e+06	3.16147e+06	1.98275e+06	2.56219e+06	0.009	1.19943
4-cyclopropyl-6-(methylthio)-2-pyrazin-2-ylpyrimidine-5-carbonitrile	1.52636e+06	2.2061e+06	706269	1.93008e+06	2.73389e+06	4.15938e+06	3.24248e+06	4.82574e+06	4.41649e+06	4.11776e+06	0.001	1.18406
PC (16:1e/14:0)	724010	860043	1.12136e+06	1.1933e+06	2.2301e+06	2.72616e+06	3.1687e+06	3.0273e+06	4.71285e+06	2.84277e+06	0.002	1.05622
1,7-bis(4-hydroxyphenyl)-5-methoxyheptan-3-one	1.02057e+06	1.53734e+06	864769	890651	1.29492e+06	2.98556e+06	1.41522e+06	2.20064e+06	2.65275e+06	1.54866e+06	0.014	1.27751
(5E)-7-methylidene-10-oxo-4-(propan-2-yl)undec-5-enoic acid	1.51287e+06	1.2112e+06	1.92727e+06	1.60282e+06	2.08831e+06	1.19614e+06	1.35258e+06	1.14774e+06	929962	900209	0.013	1.08375
3-O-Feruloylquinic acid	294676	619256	302365	228917	352950	967323	1.218e+06	852567	1.01922e+06	1.70154e+06	0.001	1.06157
Choline Glycerophosphate	1.15783e+06	1.26251e+06	1.38629e+06	693356	941342	671311	497818	754697	892404	395255	0.019	1.43405
LPC 18:3	1.09398e+06	782434	1.08494e+06	971334	703140	687645	684955	744176	774614	610183	0.027	1.59942
Oleanolic acid	140706	116786	158546	117919	156048	102337	109940	92084	112642	96470.5	0.007	1.43672
10-Undecenoic acid	355484	291715	299898	315471	336773	434725	389195	465750	417820	371153	0.002	1.01038
L-Ornithine	4.33901e+07	6.82069e+07	1.27875e+08	3.94552e+07	5.79255e+07	1.22223e+08	1.40099e+08	5.13502e+08	3.36601e+08	2.02113e+08	0.031	1.14072

## Sheet: C50-C80
name ID	all_C50_1	all_C50_2	all_C50_3	all_C50_4	all_C50_5	all_C80_1	all_C80_2	all_C80_3	all_C80_4	all_C80_5	p	vip
N-Acetyl-L-phenylalanine	8.15823e+07	2.84853e+08	1.28988e+08	2.52073e+08	2.77765e+08	830256205	6.97471e+08	3.9214e+08	1281907064	2.64882e+08	0.029	1.43687
D-(-)-Lyxose	3.70828e+08	4.76276e+08	1.96165e+08	4.01894e+08	3.56685e+08	7.83623e+08	6.07623e+08	4.60137e+08	5.2905e+08	463295338	0.025	1.61729
N-Acetylalanine	8.73537e+07	1.78577e+08	1.56935e+08	153640776	1.39856e+08	2.83995e+08	3.47978e+08	2.11189e+08	3.0188e+08	1.66634e+08	0.011	1.60294
3-Hydroxybenzoic acid	1.85382e+08	249497902	7.47922e+07	2.69782e+08	1.39722e+08	390952627	3.85787e+08	2.56044e+08	2.59659e+08	2.30331e+08	0.041	1.49718
N-Acetylaspartic acid	1.0809e+08	1.70695e+08	6.03196e+07	1.39647e+08	1.22991e+08	3.33212e+08	3.11849e+08	1.65081e+08	3.04128e+08	1.63562e+08	0.012	1.6812
Caffeic acid	6.61476e+06	6.15429e+06	5.70157e+06	6.12221e+06	5.19041e+06	3.83867e+07	2.4611e+07	2.07297e+07	8.75454e+06	7.21916e+06	0.04	1.46233
D-(-)-Quinic acid	1.19509e+07	9.38548e+06	5.42969e+06	1.2411e+07	1.46215e+07	1.98744e+07	1.53169e+07	1.34326e+07	2.13476e+07	2.90578e+07	0.021	1.4539
Homovanillic acid	2.15231e+07	2.28023e+07	1.8815e+07	2.46231e+07	2.11173e+07	1.19809e+07	1.93183e+07	1.34242e+07	1.64532e+07	1.44299e+07	0.003	1.66268
N-Acetylvaline	1.84795e+08	6.46603e+08	1.73369e+08	6.20677e+08	3.7214e+08	8.71143e+08	1194274449	5.39499e+08	9.10975e+08	5.13969e+08	0.037	1.47819
Acetophenone	6.61468e+08	1104450294	2.82983e+08	2.87504e+08	5.9983e+08	2.67843e+07	2.44343e+08	2.20518e+08	2.29461e+08	1.28098e+08	0.028	1.30896
DL-2-(acetylamino)-3-phenylpropanoic acid	5.02564e+07	124503286	6.19726e+07	1.30022e+08	7.19259e+07	348396746	231139664	1.20928e+08	4.26088e+08	111384748	0.037	1.41673
Creatinine	7.81051e+07	1.68717e+08	3.2233e+08	1.59202e+08	1.23825e+08	4.43581e+07	9.18108e+06	1.50841e+08	3.88552e+07	3.91442e+06	0.039	1.40586
2'-Deoxyadenosine	8.79533e+07	1.33834e+08	1.17946e+08	1.12789e+08	5.81339e+07	2.46094e+07	2.94519e+07	4.49129e+07	4.78689e+07	9.07988e+07	0.015	1.54179
DL-Arginine	1.00074e+08	1.06769e+08	1.35257e+08	8.05284e+07	8.22131e+07	7.93192e+07	3.54927e+07	6.76414e+07	1.89563e+07	6.10715e+07	0.011	1.49506
Indole-3-acetic acid	1.01451e+08	7.78653e+07	1.62981e+08	145555196	1.2115e+08	1.2097e+08	6.82517e+07	4.61812e+07	41317028	5.97163e+07	0.031	1.41275
Methionine sulfoxide	7.89304e+07	9.78712e+07	6.68652e+07	8.3388e+07	8.30696e+07	5.99741e+07	4.54899e+07	6.36807e+07	8.08544e+07	5.63073e+07	0.026	1.42965
N6,N6,N6-Trimethyl-L-lysine	12567765	2.93037e+07	2.0961e+07	2.49044e+07	2.72271e+07	3.66043e+07	4.50186e+07	4.63666e+07	5.21811e+07	3.6812e+07	0.001	1.69555
2-(acetylamino)-3-(1H-indol-3-yl)propanoic acid	1.07123e+07	1.08989e+07	1.16135e+07	1.4432e+07	7.47573e+06	1.77248e+07	1.63839e+07	1.30296e+07	1.67543e+07	1.47296e+07	0.01	1.51639
DL-Tryptophan	2477268999	3327580272	2478014964	1670046809	2232873316	3030909824	2849858368	3863882097	3169780133	3623127684	0.029	1.46544
Uracil	2473924012	2901908842	2805684113	3140887224	3286351665	2619110847	1951708605	1895895959	2462924409	2295355449	0.009	1.60674
Glycyl-L-leucine	1350382719	9.86095e+08	1417295099	1107830805	1586688988	5.76564e+08	3.57742e+08	1252296792	5.99887e+08	1169789992	0.043	1.46299
α-Aspartylphenylalanine	5.92669e+07	2.9002e+07	5.77245e+07	8.92009e+07	6.48519e+07	2.53466e+07	1.03378e+07	4.77716e+07	2.12823e+07	2.69631e+07	0.018	1.56725
Riboflavin	3.3745e+07	2.60124e+07	1.60841e+07	1.017e+07	1.44093e+07	4.88374e+07	4.77954e+07	2.88204e+07	2.74773e+07	4.79247e+07	0.015	1.58877
methadone-d9	9.51662e+08	1552768096	1842977659	1798583459	1244945012	7.61618e+08	8.07974e+08	1080281276	8.41372e+08	1096836185	0.016	1.58101
Docosanoic acid	1.67408e+08	4.17479e+07	102308177	119866811	1.70997e+08	265547577	2.39558e+08	3.60851e+08	3.55265e+08	1.7295e+08	0.006	1.53117
11(Z),14(Z)-Eicosadienoic Acid	8.77671e+07	1.61232e+08	8.80469e+07	1.19834e+08	1.32298e+08	2.62359e+08	1.57673e+08	1.8518e+08	1.56426e+08	1.92681e+08	0.015	1.53149
trans-10-Heptadecenoic Acid	1.27947e+08	2.18985e+08	1.86356e+08	2.19663e+08	1.33004e+08	1.60015e+08	1.0999e+08	1.11215e+08	1.00876e+08	1.04389e+08	0.03	1.42009
FAHFA (18:0/20:2)	190948578	3.03324e+08	3.71459e+08	3.05571e+08	3.23507e+08	9.94587e+07	1.45189e+08	1.42573e+08	1.14844e+08	1.55725e+08	0.001	1.80307
2-Aminoadipic acid	5.43538e+07	6.21958e+07	3.23284e+07	4.69828e+07	7.44248e+07	1.45742e+08	1.81938e+08	8.23715e+07	2.24553e+08	6.93266e+07	0.021	1.5249
(±)8(9)-DiHET	1.31804e+08	2.40645e+08	2.24324e+08	2.05407e+08	1.34969e+08	1.20192e+08	8.02415e+07	1.06344e+08	8.97034e+07	9.39234e+07	0.006	1.6127
D-2-Aminoadipic acid	3.44575e+07	4.25562e+07	1.97715e+07	1.69081e+07	3.90382e+07	1.0569e+08	1.12276e+08	5.07859e+07	154157270	4.37794e+07	0.018	1.55121
Roquefortine C	1.02876e+08	7.26349e+07	1.35777e+08	1.99382e+08	9.82999e+07	4.81072e+07	3.3097e+07	6.18151e+07	4.71031e+07	3.24853e+07	0.009	1.6513
FAHFA (18:2/22:0)	2.54228e+07	2.8156e+07	5.86666e+07	4.25689e+07	5.08326e+07	2.14884e+07	1.17606e+07	1.653e+07	3.60816e+07	1.66635e+07	0.027	1.47122
3-Amino-4-methylpentanoic acid	4.64039e+07	5.07298e+07	6.98151e+07	8.11174e+07	7.61374e+07	2.53809e+07	2.21545e+07	6.80276e+07	3.69653e+07	3.5732e+07	0.034	1.48794
L-Leucyl-L-alanine Hydrate	67420772	3.60657e+07	108056677	5.83552e+07	6.63721e+07	3.08272e+07	8.5742e+06	5.2874e+07	1.15275e+07	4.03028e+07	0.028	1.51681
FAHFA (20:0/20:2)	2.20164e+07	2.8156e+07	5.86666e+07	4.04841e+07	4.83431e+07	2.14884e+07	1.17606e+07	1.653e+07	3.60816e+07	1.58474e+07	0.041	1.39899
Orsellinic acid ethyl ester	4.25282e+07	4.53454e+07	5.95501e+07	5.65963e+07	2.38868e+07	3.2323e+07	2.17875e+07	2.50467e+07	3.2551e+07	2.08868e+07	0.023	1.46078
LPS 19:0	3.05662e+07	2.92538e+07	5.53282e+07	3.93914e+07	3.90243e+07	1.96387e+07	1.43125e+07	1.56638e+07	1.19021e+07	2.80332e+07	0.005	1.68916
Phe-Phe	2.44274e+07	1.1551e+07	5.50917e+07	3.00998e+07	2.36795e+07	2.87956e+06	4.15291e+06	1.39858e+07	5.84684e+06	6.75359e+06	0.017	1.58338
1a,1b-Dihomo prostaglandin E1	3.32014e+06	8.24601e+06	6.55914e+06	5.71357e+06	6.66995e+06	2.26353e+07	1.64509e+07	1.37905e+07	1.44434e+07	9.53256e+06	0.004	1.72884
4-Hydroxybenzoic acid	2.94987e+07	1.54735e+07	1.71849e+07	1.7682e+07	1.43103e+07	7.99564e+06	1.04311e+07	1.03193e+07	1.03311e+07	1.59365e+07	0.033	1.34487
Cer-EODS (d18:0/15:0-O-18:1)	1.08857e+07	1.7864e+07	2.55541e+06	5.41077e+06	1.7857e+06	1.84861e+07	9.4744e+06	1.94853e+07	2.26074e+07	1.30299e+07	0.048	1.31709
9-KODE	5.80508e+06	6.56901e+06	695764	5.34109e+06	7.58647e+06	1.94094e+07	1.82099e+07	1.45255e+07	1.25572e+07	8.36167e+06	0.004	1.77182
Mag (18:1)	6.04904e+06	1.45418e+07	1.49736e+07	1.07348e+07	1.03778e+07	1.85994e+07	2.02552e+07	1.64252e+07	1.43135e+07	1.26061e+07	0.044	1.33488
1-Methylguanosine	1.06681e+07	1.81037e+07	1.43094e+07	1.57335e+07	9.14643e+06	2.92512e+06	3.49983e+06	6.84759e+06	6.57177e+06	9.1379e+06	0.005	1.65577
Quinic acid	1.08131e+07	9.11163e+06	4.46561e+06	1.27452e+07	1.01655e+07	1.38796e+07	1.49737e+07	1.1238e+07	1.57679e+07	2.22457e+07	0.027	1.41284
N1-[4-(cyanomethyl)phenyl]-4-chlorobenzamide	5.66788e+06	9.10817e+06	7.36811e+06	5.84094e+06	5.62822e+06	1.12282e+07	1.13543e+07	2.06618e+07	8.68991e+06	1.19817e+07	0.023	1.41659
FAHFA (16:0/19:2)	9.91302e+06	1.91566e+07	1.80556e+07	1.63849e+07	1.11684e+07	1.02671e+07	7.2373e+06	6.21384e+06	5.58052e+06	5.41588e+06	0.005	1.63319
Lignoceric Acid	4.29041e+06	4.95194e+06	6.51119e+06	4.29837e+06	4.08569e+06	8.72399e+06	8.0098e+06	1.34358e+07	9.74542e+06	4.64531e+06	0.025	1.33692
Thymidine 3,5-cyclic monophosphate	1.36526e+07	1.49665e+07	1.60686e+07	1.17767e+07	1.36323e+07	8.11775e+06	9.69915e+06	9.9015e+06	1.03554e+07	1.24614e+07	0.005	1.65106
Deoxycorticosterone	1.19256e+07	1.36262e+07	1.18576e+07	1.1748e+07	1.12178e+07	7.50801e+06	8.21152e+06	8.17972e+06	8.08395e+06	1.33625e+07	0.032	1.41123
Prostaglandin A1 ethyl ester	563624	2.80037e+06	3.22221e+06	1.33991e+06	793030	8.76629e+06	3.70336e+06	6.11708e+06	3.11867e+06	2.54784e+06	0.04	1.34146
8-Isoprostaglandin E2	4.61768e+06	7.12331e+06	6.43142e+06	8.75251e+06	9.0027e+06	715371	278851	288695	4.23897e+06	5.94227e+06	0.009	1.59811
Vitamin B2	6.49976e+06	8.67265e+06	1.20955e+07	9.68797e+06	1.13309e+07	5.68822e+06	5.22507e+06	5.4129e+06	3.73786e+06	7.87207e+06	0.009	1.59861
3-(1-cyano-1,2-dihydroisoquinolin-2-yl)-3-oxopropyl propionate	5.24559e+06	1.02203e+07	1.45038e+07	1.05854e+07	8.49302e+06	3.51276e+06	3.43214e+06	3.83167e+06	5.84845e+06	3.02833e+06	0.006	1.64875
23-Nordeoxycholic acid	923365	1.06018e+06	816998	733862	933342	3.00472e+06	1.82253e+06	2.054e+06	1.18996e+06	1.04248e+06	0.031	1.49264
2-[6-(1H-benzo[d]imidazol-2-yl)-2-pyridyl]-1H-benzo[d]imidazole	3.17638e+06	2.59928e+06	3.26722e+06	4.96805e+06	3.44191e+06	2.07228e+06	824581	3.69956e+06	1.41224e+06	1.86565e+06	0.041	1.42572
cGMP	4.27122e+06	5.46705e+06	7.91277e+06	7.25814e+06	5.99477e+06	1.31653e+06	3.33257e+06	5.44304e+06	4.32763e+06	4.15178e+06	0.031	1.55044
5-Phenylvaleric Acid	6.01646e+06	4.196e+06	3.08085e+06	6.8214e+06	4.64165e+06	2.00832e+06	1.7053e+06	2.02498e+06	2.00552e+06	3.79987e+06	0.009	1.57022
5-S-cysteinyldopaquinone	1.52636e+06	2.2061e+06	706269	1.93008e+06	2.73389e+06	4.43828e+06	4.05068e+06	3.50424e+06	3.73672e+06	2.11442e+06	0.01	1.68377
Monobutyl phthalate	4.58759e+06	6.10109e+06	6.96892e+06	5.90213e+06	4.58749e+06	4.04198e+06	2.89617e+06	3.30437e+06	3.92466e+06	5.36355e+06	0.025	1.48321
LPC 17:0	2.98033e+06	5.17952e+06	4.86234e+06	6.6346e+06	1.42834e+06	603138	644642	1.67994e+06	2.31079e+06	964472	0.015	1.53843
5-S-cysteinyldopa	294676	619256	302365	228917	352950	709924	714063	575737	606157	504258	0.01	1.66608
5-Methyl-2'-deoxycytidine	1.13074e+06	863342	1.21211e+06	906718	1.41616e+06	599275	772445	995486	981817	652750	0.047	1.32219
Kinetin	1.09398e+06	782434	1.08494e+06	971334	703140	629713	676678	556383	731022	743314	0.017	1.4959
Ursolic acid	4.33901e+07	6.82069e+07	1.27875e+08	3.94552e+07	5.79255e+07	4.00755e+08	1.88668e+08	5.57827e+08	1.80246e+08	3.17532e+08	0.007	1.56072
gamma-Glutamyltyrosine	5.49064e+07	3.96606e+07	5.42586e+07	4.53405e+07	7.7577e+07	2.45225e+07	4.50729e+07	2.94083e+07	4.15096e+07	3.38385e+07	0.032	1.35205
Tyrosylalanine	9.50247e+07	3.62484e+07	8.37609e+07	7.09494e+07	5.74518e+07	1.71243e+07	1.2837e+07	6.79932e+07	2.54138e+07	3.93279e+07	0.035	1.48673
Feruloyl Putrescine	1.28842e+08	5.86338e+07	1.67861e+08	9.15033e+07	1.2856e+08	2.02902e+07	1.18918e+07	1.04824e+08	2.46345e+07	4.79598e+07	0.019	1.56078
LPE 16:1	1.54006e+07	2.42183e+07	2.01097e+07	17850540	1.93078e+07	3.97029e+07	32336112	1.67244e+07	3.46868e+07	3.74975e+07	0.018	1.50551
3-(3-Methoxyphenyl)propionic acid	7.24228e+07	5.67223e+07	5.32499e+07	7.45167e+07	3.81153e+07	2.57962e+07	3.28094e+07	2.554e+07	3.71974e+07	6.14475e+07	0.044	1.3539
D-Galactosamine	3.35825e+06	4.074e+06	3.44635e+06	4.24261e+06	4.5032e+06	8.37432e+06	5.72732e+06	7.4081e+06	5.42414e+06	5.47014e+06	0.004	1.64113
Phenylpyruvic acid	3.37854e+07	3.61887e+07	5.64522e+07	38401728	3.34949e+07	2.95808e+07	2.97809e+07	2.11492e+07	1.75747e+07	2.60951e+07	0.017	1.46734
2-Phenylglycine	1.01744e+07	9.40971e+06	9.52716e+06	7.73643e+06	7.66982e+06	3.11726e+07	3.21821e+07	3.1521e+07	2.07717e+07	1.80399e+07	0	1.82295
Nicotinate ribonucleoside	6.19401e+07	3.17243e+07	9.81791e+06	2.95274e+07	2.46387e+07	3.27033e+07	9.76769e+07	4.8672e+07	6.70595e+07	7.76394e+07	0.047	1.35579
N7-Methylguanosine	4.61739e+06	2.54943e+06	1.23459e+06	708128	2.31273e+06	1.09055e+07	1.59534e+07	1.16466e+07	3.13596e+07	2.9171e+06	0.032	1.36031
N-Acetylsphingosine	5.52901e+06	7.06958e+06	4.6192e+06	5.30091e+06	7.861e+06	2.087e+07	1.54841e+07	1.45221e+07	2.19488e+07	5.6011e+06	0.012	1.60626
P-Aminohippuric Acid	3.28571e+06	3.12097e+06	1.85614e+06	3.351e+06	3.14196e+06	8.25938e+06	4.5908e+06	3.89832e+06	3.8392e+06	4.43526e+06	0.046	1.43481
trans-3-Indoleacrylic acid	2527401005	3394701928	2526296333	1700771339	2277884661	3087565042	2905261208	3939839355	3229573056	3688944255	0.029	1.46241
octadec-9-ynoic acid	1.45584e+08	134283299	1.49385e+08	9.89515e+07	1.83175e+08	5.59728e+08	4.45782e+08	3.30595e+08	2.33634e+08	2.24106e+08	0.011	1.63642
1-(2-methoxy-4-nitrophenyl)pyrrolidine	3.50744e+08	2.3193e+08	3.44269e+08	331173942	3.53886e+08	1.32398e+08	6.94647e+07	3.20222e+08	2.01751e+08	2.48537e+08	0.032	1.53149
PE (18:0/18:1)	4.67228e+08	6.06349e+08	864533014	4.9838e+08	4.04628e+08	4.28084e+08	4.35371e+08	3.5202e+08	150669311	1.86495e+08	0.034	1.32917
9-Oxo-ODE	1.07397e+08	2.29746e+08	1.99709e+08	1.92627e+08	2.54458e+08	4.03139e+08	2.81777e+08	2.18145e+08	2.6363e+08	3.04119e+08	0.039	1.37637
Cer-NDS (d18:0/18:1)	8.02911e+07	6.46007e+07	7.88588e+07	3.6918e+07	1.46959e+07	3.9825e+08	1.65263e+08	252183632	1.38185e+08	1.11125e+08	0.018	1.49755
2-(4-fluorophenyl)-5,10-dihydroimidazo[1,2-b]isoquinoline hydrobromide	1.40794e+08	1.4037e+08	2.31061e+08	2.20259e+08	1.54587e+08	6.93408e+07	110770634	1.48712e+08	1.13773e+08	1.14509e+08	0.023	1.58085
Spermidine	1.7298e+08	8.63012e+07	2.97411e+08	3.41085e+08	2.49196e+08	1.5586e+07	2.45001e+07	4.41276e+07	4.62622e+07	1.01306e+08	0.005	1.72532
2-[(3S)-1-Benzyl-3-pyrrolidinyl]-1,3-benzothiazole	1.86805e+08	1.69268e+08	2.24928e+08	1.94898e+08	1.89235e+08	1.70803e+08	9.25422e+07	1.80956e+08	1.11993e+08	1.45784e+08	0.025	1.47231
5-(6-hydroxy-6-methyloctyl)-2,5-dihydrofuran-2-one	4.60561e+07	6.24968e+07	4.75831e+07	6.49404e+07	7.30195e+07	2.24736e+08	1.11992e+08	6.38453e+07	9.10827e+07	1.5131e+08	0.04	1.38162
N-Propionylglycine	2.72595e+07	6.14414e+07	5.1978e+07	48352282	4.65953e+07	1.11518e+08	7.57357e+07	5.87916e+07	9.29584e+07	4.84308e+07	0.044	1.43817
L-Threonine	8.18069e+07	5.87608e+07	7.65979e+07	1.8238e+07	3.81397e+07	7.64274e+07	8.47109e+07	1.00147e+08	1.27324e+08	7.7077e+07	0.036	1.37514
3-amino-2-phenyl-2H-pyrazolo[4,3-c]pyridine-4,6-diol	8.0839e+07	7.86579e+07	1.39053e+08	1.13738e+08	1.13331e+08	4.78961e+07	4.4155e+07	6.42598e+07	5.47169e+07	8.67699e+07	0.01	1.68339
Isoquinoline	5.93964e+07	4.58154e+07	108569817	9.27082e+07	1.40003e+08	5.66935e+07	4.0917e+07	3.0663e+07	1.88485e+07	5.10126e+07	0.026	1.43142
PC (14:0e/4:0)	1.77703e+07	4.65023e+07	9.87033e+06	2.66581e+07	3.69997e+07	9.46956e+07	9.84086e+07	3.03866e+07	3.94452e+07	7.14624e+07	0.034	1.49471
Apocynin	1.08552e+08	9.4567e+07	1.10984e+08	8.33786e+07	9.08483e+07	8.74528e+07	5.56087e+07	6.29349e+07	6.34332e+07	9.31942e+07	0.025	1.37983
4-methoxy-6-(prop-2-en-1-yl)-2H-1,3-benzodioxole	1.06393e+08	9.87579e+07	122690532	9.06602e+07	8.83411e+07	8.44842e+07	5.86546e+07	4.57717e+07	6.87564e+07	9.68279e+07	0.024	1.391
2,6-di(2-thienylmethylidene)cyclohexan-1-one	1.06961e+08	8.74813e+07	1.2485e+08	7.93597e+07	6.47693e+07	4.33514e+07	5.02541e+07	4.15932e+07	3.55541e+07	6.8193e+07	0.006	1.61503
p-Coumaric acid	1.03129e+08	1.18751e+08	1.38882e+08	9.30434e+07	77101798	6.3529e+07	5.80275e+07	6.01696e+07	5.2112e+07	1.06893e+08	0.03	1.43839
(+)-alpha-Lipoic acid	3.78442e+07	2.76425e+07	2.17115e+07	3.61332e+07	3.96271e+07	4.15601e+07	5.34124e+07	3.49534e+07	4.88952e+07	4.49643e+07	0.031	1.40664
α-Lapachone	3.74569e+07	4.14016e+07	6.97075e+07	4.75422e+07	2.81227e+07	1.58493e+07	9.33571e+06	3.04661e+07	2.98654e+07	3.135e+07	0.032	1.53792
3-methyl-5-oxo-5-(4-toluidino)pentanoic acid	7.08376e+06	1.52732e+07	7.49198e+06	1.33266e+07	1.61771e+07	4.40646e+07	6.02816e+07	1.775e+07	4.14006e+07	1.6542e+07	0.023	1.57571
Citrinin	4.17006e+07	6.28608e+07	7.08938e+07	5.96437e+07	6.563e+07	3.57051e+07	3.41492e+07	3.41858e+07	4.43229e+07	5.69739e+07	0.021	1.506
N,N-dimethyl-9H-purin-6-amine	6.44072e+07	3.94102e+07	3.14433e+07	5.16897e+07	3.71102e+07	1.65278e+07	6.79139e+06	9.39897e+06	1.92153e+07	2.87602e+07	0.004	1.62635
trans-4-Phenyl-4-piperidinocyclohexanol	6.35102e+07	1.85455e+07	7.3293e+07	2.6716e+07	3.72198e+07	6.2881e+06	3.71945e+06	1.26809e+07	6.02265e+06	1.90616e+07	0.014	1.54867
(2-morpholino-5-nitrophenyl)methanol	7.5254e+06	1.69076e+07	1.11087e+07	7.24525e+06	1.37028e+07	4.09404e+07	4.3623e+07	1.38785e+07	1.90573e+07	3.32408e+07	0.016	1.57347
Diosmetin	1.55218e+06	1.85635e+06	1.29995e+07	1.58911e+06	1.18054e+06	4.10055e+07	1.91003e+07	1.43029e+07	9.30004e+06	4.1674e+07	0.018	1.49311
N,N-Dimethylsphingosine	3.87266e+06	8.60957e+06	6.26748e+06	6.26226e+06	2.58738e+06	1.1514e+07	8.75212e+06	9.45757e+06	1.36128e+07	5.46095e+06	0.039	1.34453
N'',N'''-di[1-(4-nitrophenyl)ethylidene]carbonic dihydrazide	4.61215e+07	3.60714e+07	5.30416e+07	3.85113e+07	3.03635e+07	3.3901e+07	2.05076e+07	2.40484e+07	3.00049e+07	3.47105e+07	0.036	1.38467
Υ-L-Glutamyl-L-glutamic acid	1.86831e+07	2.56431e+07	2.14749e+07	3.74631e+07	1.74241e+07	1.2049e+07	9.85967e+06	1.1323e+07	1.6883e+07	7.70395e+06	0.013	1.5916
Phylloquinone	7.64305e+06	4.60536e+06	4.30897e+06	6.70414e+06	4.44051e+06	1.37849e+07	9.17093e+06	7.92837e+06	6.65351e+06	8.97168e+06	0.027	1.45143
1-adamantyl(1,4-thiazinan-4-yl)methanone	2.41347e+06	6.40193e+06	3.81712e+06	7.17651e+06	5.8691e+06	1.57596e+07	1.62478e+07	1.83145e+07	2.62791e+07	2.28715e+06	0.028	1.39509
AL 8810 Methyl ester	1.32929e+06	1.44934e+06	735331	3.92053e+06	3.48732e+06	2.99598e+06	1.6749e+07	1.52588e+07	1.6325e+07	1.5486e+06	0.042	1.26672
5,8-dihydroxy-10-methyl-5,8,9,10-tetrahydro-2H-oxecin-2-one	3.82865e+07	2.84363e+07	3.54465e+07	3.05041e+07	2.8731e+07	2.2832e+07	1.28311e+07	1.53245e+07	1.93739e+07	2.42129e+07	0.002	1.6985
1,3-dimethyl 2,4-bis(4-hydroxyphenyl)cyclobutane-1,3-dicarboxylate	3.77286e+07	3.0516e+07	3.6591e+07	2.70381e+07	2.61404e+07	2.64951e+07	1.44679e+07	1.63095e+07	1.85924e+07	3.07936e+07	0.031	1.35077
3-Methylcrotonylglycine	2.4274e+06	9.03593e+06	3.10401e+06	5.91053e+06	4.55715e+06	2.52812e+07	2.70146e+07	7.04442e+06	1.29377e+07	1.10574e+07	0.023	1.58478
LSD-d3	2.17071e+07	2.62093e+07	3.29033e+07	3.46277e+07	3.29943e+07	1.65989e+07	1.16141e+07	1.58234e+07	2.01484e+07	2.21568e+07	0.004	1.7306
Azilsartan	6.75445e+06	1.22857e+07	6.55796e+06	3.89762e+06	7.1949e+06	2.54191e+07	9.63387e+06	1.48025e+07	1.79268e+07	1.14982e+07	0.025	1.48355
13,14-Dihydro-15-keto Prostaglandin A2	7.45945e+06	2.67782e+06	3.20725e+06	2.92771e+06	3.27599e+06	1.14107e+07	2.23382e+07	3.84089e+06	8.88163e+06	1.7439e+07	0.03	1.44688
4-Phenyl-3-buten-2-one	1.99259e+06	1.4694e+06	2.43815e+06	1.4555e+06	1.62673e+06	2.17717e+07	2.06085e+07	6.16797e+06	1.8291e+06	3.0039e+07	0.026	1.46261
3-hydroxy-2-[5-nitro-2-(1-pyrrolidinyl)benzyl]propanenitrile	2.48266e+07	7.81652e+06	3.89915e+07	2.09526e+07	2.79047e+07	6.43381e+06	5.09837e+06	1.57644e+07	5.64824e+06	1.80013e+07	0.042	1.49201
2-methyl-3-(2-thienyl)-3,3a,4,5-tetrahydro-2H-benzo[g]indazole	2.12151e+07	1.65992e+07	2.10336e+07	2.05678e+07	1.98644e+07	1.07658e+07	4.37767e+06	1.4013e+07	5.36449e+06	8.18059e+06	0	1.8315
1-morpholino-3-(4-nitrophenoxy)propan-2-ol	2.67547e+07	1.4405e+07	2.97491e+07	1.89013e+07	2.41902e+07	5.73262e+06	3.70424e+06	2.12129e+07	5.64874e+06	1.46056e+07	0.019	1.57628
2-Amino-6-methylmercaptopurine	5.11509e+06	5.4525e+06	6.90381e+06	3.38384e+06	7.59106e+06	2.03614e+07	1.22988e+07	1.15429e+07	4.69983e+06	1.38839e+07	0.03	1.41459
4-(4-nitrophenylazo)aniline	7.77501e+06	1.55896e+07	3.54396e+07	1.93137e+07	1.91956e+07	4.1856e+06	4.72075e+06	1.16331e+07	6.90163e+06	8.25725e+06	0.031	1.49071
3-(5-phenyl-1,3-oxazol-2-yl)-4-(trifluoromethyl)pyridine	1.82428e+07	1.91937e+07	1.58228e+07	1.80896e+07	1.8621e+07	1.24701e+07	8.00219e+06	1.24169e+07	1.01936e+07	1.59413e+07	0.003	1.66684
Coenzyme Q2	1.24977e+07	1.89214e+07	1.50713e+07	1.25215e+07	1.2892e+07	9.5659e+06	1.19112e+07	1.1164e+07	1.2824e+07	1.07421e+07	0.048	1.2201
N-Arachidonoyl-L-serine	610952	762767	375210	250581	292035	1.40343e+07	7.27199e+06	6.73925e+06	5.80222e+06	1.34716e+06	0.012	1.62359
3-pentadecyl-4,5,6,7-tetrahydrobenzo[d]isoxazol-4-one oxime	2.52051e+06	4.70101e+06	1.21982e+06	2.88291e+06	4.07851e+06	1.34712e+07	7.81248e+06	5.01222e+06	5.337e+06	8.59228e+06	0.016	1.57165
6-Acetylmorphine	1.157e+07	7.96488e+06	1.61168e+07	1.28905e+07	1.64179e+07	5.60418e+06	3.07772e+06	8.81965e+06	3.71773e+06	7.61584e+06	0.005	1.69361
2,4-dichloro-N-{2-[(2-furylmethyl)amino]-1-methyl-2-oxoethyl}benzamide	1.20219e+07	1.70632e+07	2.65952e+07	1.38911e+07	1.32522e+07	7.87943e+06	8.31719e+06	1.1022e+07	5.83435e+06	1.19915e+07	0.03	1.45979
Monensin	1.0469e+06	1.87907e+06	450262	1.84692e+06	1.7236e+06	5.0472e+06	6.02723e+06	4.92618e+06	1.16202e+07	2.38947e+06	0.018	1.44691
L-Kynurenine	8.65244e+06	7.54698e+06	5.88774e+06	6.57459e+06	7.27206e+06	9.98924e+06	1.01864e+07	8.85601e+06	8.82482e+06	9.40788e+06	0.003	1.75783
4-(cyclohexylmethyl)-6-(2-thienyl)-2,3-dihydropyridazin-3-one hydrate	3.23158e+06	5.6703e+06	9.26328e+06	1.53418e+07	6.51627e+06	1.10119e+06	1.61134e+06	5.28085e+06	4.26156e+06	1.95535e+06	0.049	1.41268
5,7-dihydroxy-2-(2,3,4-trihydroxyphenyl)-4H-chromen-4-one	1.4417e+07	1.25699e+07	1.71618e+07	9.54474e+06	7.77912e+06	4.39626e+06	7.46019e+06	7.00958e+06	2.1357e+06	7.30033e+06	0.01	1.52464
Vitamin A	4.76718e+06	6.01841e+06	4.7823e+06	3.40101e+06	4.07112e+06	1.09149e+07	7.04388e+06	9.77966e+06	6.09414e+06	5.79125e+06	0.018	1.51167
Tyr-Tyr	1.22704e+07	4.6922e+06	1.58806e+07	1.11149e+07	1.37346e+07	4.65412e+06	2.90012e+06	7.85086e+06	4.02491e+06	5.55932e+06	0.013	1.59784
PC (14:0e/3:0)	7.96867e+06	1.3813e+07	9.6764e+06	1.44282e+07	2.66895e+06	1.07352e+06	843031	4.12879e+06	8.42362e+06	1.76744e+06	0.036	1.37745
PC (17:2/18:5)	7.11971e+06	1.19131e+07	1.73503e+07	1.09989e+07	6.87696e+06	2.2614e+06	4.59802e+06	5.3794e+06	1.63167e+06	3.57356e+06	0.007	1.6186
6-(Dimethylamino)purine	5.81227e+06	4.07851e+06	2.66553e+06	1.06584e+07	3.58814e+06	1.03591e+06	754893	748189	1.73899e+06	2.0863e+06	0.022	1.47866
6 β-Hydroxycortisol	9.45803e+06	4.31507e+06	1.21303e+07	6.1235e+06	8.55811e+06	3.80551e+06	4.61336e+06	5.85996e+06	2.24161e+06	5.44829e+06	0.038	1.41537
N-[1-(4-methoxy-2-oxo-2H-pyran-6-yl)-2-methylbutyl]acetamide	3.41277e+06	1.61737e+06	1.27669e+06	1.90609e+06	3.20655e+06	3.63067e+06	3.31289e+06	3.33798e+06	3.63804e+06	3.14095e+06	0.034	1.38913
4-cyclopropyl-6-(methylthio)-2-pyrazin-2-ylpyrimidine-5-carbonitrile	1.34111e+06	465198	534183	475893	440377	6.01861e+06	4.61931e+06	3.28868e+06	4.61097e+06	938259	0.006	1.6954
2-[(1-benzothiophen-3-ylmethyl)amino]-1-phenylethan-1-ol	3.16982e+06	3.06593e+06	2.65155e+06	4.80278e+06	3.51259e+06	2.88245e+06	1.78193e+06	2.6535e+06	2.00809e+06	1.1819e+06	0.023	1.56779
FLK	5.39968e+06	2.63672e+06	4.45472e+06	3.96548e+06	5.54423e+06	1.07813e+06	484671	2.12382e+06	856229	2.22234e+06	0.001	1.75642
3-Acetoxyurs-12-en-23-oic acid	996159	1.92853e+06	1.34713e+06	1.49929e+06	1.6246e+06	3.32369e+06	2.10457e+06	2.81e+06	1.87687e+06	1.54262e+06	0.045	1.38944
3-{[(4-fluorophenyl)sulfonyl]amino}-5-phenylthiophene-2-carboxamide	3.99839e+06	4.27456e+06	9.13821e+06	3.82274e+06	2.92108e+06	1.26004e+06	1.4841e+06	2.46145e+06	1.3136e+06	1.81878e+06	0.023	1.4937
delta-Tocopherol	1.49317e+06	2.36199e+06	2.60999e+06	1.46767e+06	1.59125e+06	3.18182e+06	2.67466e+06	2.13112e+06	3.0783e+06	2.45305e+06	0.033	1.38422
L-Cystathionine	1.65768e+06	1.49247e+06	1.79059e+06	1.61327e+06	1.57747e+06	732264	761417	1.18514e+06	1.16777e+06	830142	0	1.87214
N-Acetylmethionine	1.83879e+06	1.28055e+06	1.20947e+06	1.56269e+06	1.30482e+06	1.03421e+06	820625	1.08847e+06	884860	1.45364e+06	0.044	1.3248
3-hydroxy-3,4-bis[(4-hydroxy-3-methoxyphenyl)methyl]oxolan-2-one	1.84322e+06	1.98969e+06	2.4449e+06	1.67931e+06	1.60514e+06	1.27243e+06	815246	901822	990276	1.34937e+06	0.002	1.70555
Spermine	785128	1.05923e+06	1.33264e+06	739001	788605	718114	596229	528262	448055	611823	0.018	1.41622
Tryptophanol	406890	416802	580100	434259	533996	734019	570416	636725	1.05612e+06	644351	0.026	1.33562
1-Palmitoyl-Sn-Glycero-3-Phosphocholine	160809	269938	215375	273956	78457.2	127086	129509	91258.9	48282.5	89161.2	0.032	1.35636
5-oxoproline	1185645682	2075615991	1119766085	1481423051	2084216084	2790746088	1932582007	2261119699	2489899469	1741109564	0.049	1.42327
Leucylproline	8.89525e+08	6.84178e+08	7.48381e+08	4.06309e+08	8.01156e+08	5.65145e+08	4.0312e+08	439616430	2.66465e+08	587369731	0.036	1.23734
LPC 18:3	7.66634e+07	9.78566e+07	1.10095e+08	1.25281e+08	4.63739e+07	2.68966e+06	2.74205e+06	2.1124e+07	7.89187e+07	1.69697e+07	0.01	1.60292
Val-Ser	8.51563e+07	5.59477e+07	7.94824e+07	7.11129e+07	7.88075e+07	2.86101e+07	1.95787e+07	4.78952e+07	3.71643e+07	4.18317e+07	0.001	1.83451
gamma-Glutamylglutamic acid	3.44631e+07	7.91896e+07	4.98691e+07	8.30938e+07	3.25286e+07	2.03229e+07	1.4989e+07	26551728	2.93372e+07	1.78082e+07	0.016	1.52032
NG,NG-Dimethyl-L-arginine	5.35002e+07	2.52834e+07	4.44469e+07	3.5729e+07	4.78485e+07	1.19208e+07	1.72837e+07	3.20548e+07	1.66175e+07	3.09288e+07	0.016	1.56049
Oleanolic acid	8.82188e+06	1.13301e+07	1.8402e+07	5.51836e+06	1.02279e+07	3.76408e+07	1.93822e+07	4.53723e+07	2.28651e+07	3.26745e+07	0.004	1.63169
5-Methoxyindole-3-Carbaldehyde	1.12487e+07	1.47674e+07	1.50892e+07	1.45876e+07	9.32741e+06	2.18551e+07	2.1852e+07	1.4331e+07	1.77001e+07	3.5316e+07	0.04	1.43731
Levodopa	1.90955e+07	1.72579e+07	2.02083e+07	2.49337e+07	2.31622e+07	1.32244e+07	7.02091e+06	1.7188e+07	9.7488e+06	1.48565e+07	0.006	1.68501
Metanephrine	1.31688e+07	9.20336e+06	9.66525e+06	1.00758e+07	7.89368e+06	1.52143e+07	1.41423e+07	1.45228e+07	1.17345e+07	1.22793e+07	0.012	1.54309
Gly-Tyr-Ala	9.16783e+06	5.00657e+06	1.38499e+07	1.05267e+07	1.43745e+07	2.40174e+06	1.45386e+06	7.01592e+06	2.44848e+06	4.10008e+06	0.007	1.67235

## Sheet: C65-C80
Name	all_C65_1	all_C65_2	all_C65_3	all_C65_4	all_C65_5	all_C80_1	all_C80_2	all_C80_3	all_C80_4	all_C80_5	P	VIP
Methylmalonic acid	11158472189	10424601581	6852472015	10755110018	11973538885	5816412587	4095208820	7804322038	6458754912	6305271817	0.005	1.69933
(±)12(13)-DiHOME	2.40249e+08	1.96271e+08	6.81652e+08	1112271615	5.5535e+08	7.33569e+08	1919374459	1449877178	1558143990	1532407274	0.009	1.52424
2'-Deoxyuridine	5.65737e+08	5.09241e+08	3.58561e+08	8.43418e+08	6.44538e+08	2.89636e+08	2.18444e+08	4.08334e+08	4.40582e+08	2.65781e+08	0.021	1.56845
N-Acetylalanine	546538200	169282424	4.64569e+08	5.0284e+08	5.39964e+08	2.83995e+08	3.47978e+08	2.11189e+08	3.0188e+08	1.66634e+08	0.047	1.24401
3,5-Dihydroxybenzoic acid	3.88838e+07	4.75663e+07	8.38463e+07	4.81086e+07	4.07073e+07	2.15614e+08	3.18457e+08	7.98662e+07	102974695	4.57862e+08	0.032	1.51639
(2R)-2,3-Dihydroxypropanoic acid	3.09845e+08	2.13171e+08	306817529	3.14006e+08	3.61596e+08	2.11826e+08	1.19276e+08	2.2318e+08	252421207	1.52804e+08	0.013	1.54895
Pseudouridine	1.71764e+08	1.0633e+08	1.44195e+08	1.7077e+08	1.2613e+08	5.91431e+07	7.3977e+07	8.60178e+07	1.11572e+08	4.27153e+07	0.004	1.70357
D-(-)-Quinic acid	1.3088e+07	9.41699e+06	1.24272e+07	1.16934e+07	1.13698e+07	1.98744e+07	1.53169e+07	1.34326e+07	2.13476e+07	2.90578e+07	0.019	1.45825
Malonic acid	2.1088e+07	1.43701e+07	1.58938e+07	2.15491e+07	2.31669e+07	1.32859e+07	1.04874e+07	1.4724e+07	1.8427e+07	1.31066e+07	0.042	1.42121
Flavin adenine dinucleotide (FAD)	4.56622e+06	4.56174e+06	2.72512e+06	3.4573e+06	5.6714e+06	2.07058e+06	3.47266e+06	2.38005e+06	3.52682e+06	1.58387e+06	0.037	1.30875
Hypoxanthine	7856975779	7969016944	6315599080	6422748981	5971572102	3375973691	7282110124	5591636764	4383937599	4711173164	0.046	1.27749
2'-Deoxyinosine	3555369621	1356501261	1492736366	2278052729	1224428531	4.95682e+08	1033890037	8.21707e+08	1394252950	7.17822e+08	0.045	1.34403
Thymidine	9.42392e+08	1171811856	4.05657e+08	1391122265	1195614445	3.27702e+08	2.00209e+08	6.86726e+08	5.58685e+08	4.19025e+08	0.015	1.59085
N-Acetylornithine	3.30922e+08	2.33431e+08	5.88707e+08	5.31621e+08	3.19578e+08	228682744	1.64575e+08	2.36358e+08	2.29847e+08	2.22305e+08	0.028	1.41203
2-Hydroxycinnamic acid	6740291256	4669809613	8013750890	7851318788	4613074431	2332183834	4114830593	4122931079	4477579203	5069020629	0.027	1.45066
4-Hydroxybenzaldehyde	7.22959e+08	8.75019e+08	1293045192	1213033391	7.61699e+08	3.17895e+08	6.5641e+08	5.23711e+08	6.90055e+08	6.28767e+08	0.016	1.50038
2'-Deoxyadenosine	8.50326e+07	2.03782e+08	7.53082e+07	8.75507e+07	1.94465e+08	2.46094e+07	2.94519e+07	4.49129e+07	4.78689e+07	9.07988e+07	0.03	1.40358
N3,N4-Dimethyl-L-arginine	1.01188e+08	9.14629e+07	4.57074e+07	7.04812e+07	6.40769e+07	2.45863e+07	4.61237e+07	4.80437e+07	6.86121e+07	2.42799e+07	0.037	1.43439
DL-Dipalmitoylphosphatidylcholine	5.5511e+06	4.06707e+07	6.99147e+06	2.63917e+07	3.41202e+07	3.23326e+07	9.50896e+07	9.10319e+07	2.30016e+07	7.88915e+07	0.039	1.26816
L-Tyrosine	5035515974	3905084783	6174078020	5982858265	3435089825	1855083780	3068682872	3079421104	3818633171	3837633182	0.027	1.45059
Kynurenic acid	6.89425e+07	1.36521e+08	8.6632e+07	5.66191e+07	1.16993e+08	1.72379e+08	2.04217e+08	1.62877e+08	1.5652e+08	3.62845e+08	0.021	1.48061
Riboflavin	11382848	1.61172e+07	1.6718e+07	9.22808e+06	3.54771e+07	4.88374e+07	4.77954e+07	2.88204e+07	2.74773e+07	4.79247e+07	0.011	1.64576
1-Methylhistidine	4.777e+06	5.64649e+06	6.81152e+06	5.41434e+06	5.05152e+06	2.46901e+06	2.8718e+06	4.3009e+06	5.76437e+06	3.69815e+06	0.035	1.40887
Palmitic acid	13863019756	12586774271	11578969380	14018283653	13394026488	12199815333	12417122720	10954108512	9983524576	8534107184	0.028	1.32137
L-(-)-Glyceric acid	3.59784e+08	2.80553e+08	2.90505e+08	324037804	3.66167e+08	1.72967e+08	132590602	2.44342e+08	2.44024e+08	1.48475e+08	0.002	1.7884
FAHFA (18:0/20:2)	2.18932e+08	273205815	1.2101e+08	202022728	1.65575e+08	9.94587e+07	1.45189e+08	1.42573e+08	1.14844e+08	1.55725e+08	0.048	1.32265
Hexadecanedioic acid	9.37517e+07	2.84286e+07	1.35214e+08	1.13112e+08	4.68456e+07	1.08153e+08	2.11946e+08	128085549	1.37483e+08	1.99148e+08	0.033	1.34609
2-[(carboxymethyl)(methyl)amino]-5-methoxybenzoic acid	1.51778e+08	1.14173e+08	1.78038e+08	1.47541e+08	1.84266e+08	3.41782e+07	9.22134e+07	6.39589e+07	115436770	5.15288e+07	0.002	1.66997
N-Acetylglycine	1.39865e+08	1.62825e+08	111719089	134449378	1.55759e+08	9.74405e+07	1.26055e+08	4.56417e+07	1.35481e+08	5.71722e+07	0.042	1.20489
LPS 18:0	8.01484e+07	1.92885e+08	9.23404e+07	97842983	1.09128e+08	4.59104e+07	7.07356e+07	2.22228e+07	2.84001e+07	9.07585e+07	0.03	1.45388
Cer-BS (d17:1/18:0)	5.65458e+07	6.30615e+07	6.79264e+07	1.29967e+08	8.28785e+07	1.17278e+08	1.14408e+08	1.47567e+08	1.02004e+08	1.21087e+08	0.029	1.31817
Tridecylic acid	7.00114e+07	1.33873e+08	9.31352e+07	1.25865e+08	1.36565e+08	8.51216e+07	5.37763e+07	6.95773e+07	5.8737e+07	1.01281e+08	0.041	1.40714
Porphobilinogen	1.29904e+08	9.99421e+07	5.85895e+07	9.99372e+07	7.99311e+07	4.91427e+07	9.39585e+06	6.21439e+07	7.52207e+07	5.75764e+07	0.03	1.47572
2-Furoylglycine	2.70615e+07	3.9446e+07	5.49996e+07	2.49458e+07	3.17353e+07	6.54206e+07	7.08729e+07	3.70194e+07	6.18558e+07	9.56718e+07	0.023	1.58299
Cer-BDS (d18:0/17:0)	3.24285e+07	2.85608e+07	3.26855e+07	4.40273e+07	4.58782e+07	7.1425e+07	6.82499e+07	7.9009e+07	3.56342e+07	4.25028e+07	0.039	1.34467
3-Amino-4-methylpentanoic acid	5.58093e+07	5.77582e+07	4.75079e+07	7.45333e+07	6.03237e+07	2.53809e+07	2.21545e+07	6.80276e+07	3.69653e+07	3.5732e+07	0.048	1.50149
1,3-diphenyl-1H-pyrazole-4-carbaldehyde oxime	6.49954e+07	3.04606e+07	3.05023e+07	6.46303e+07	5.05003e+07	1.27366e+07	5.22655e+06	3.59374e+07	2.55235e+07	6.81346e+06	0.013	1.65451
Royal jelly acid	3.76016e+07	4.19167e+07	4.31745e+07	3.26994e+07	4.94754e+07	4.99812e+07	6.2787e+07	4.55535e+07	5.1517e+07	7.11307e+07	0.024	1.51374
3,4-dihydro-2H,6H-[1,3]thiazino[2,3-b]quinazolin-6-one	3.52028e+07	2.18809e+07	3.81915e+07	6.08494e+07	1.94144e+07	7.1017e+06	1.8934e+06	1.61234e+07	9.62378e+06	3.18967e+06	0.008	1.63398
4-hydroxy-1-phenyl-1,2-dihydroquinolin-2-one	4.09578e+07	2.90066e+07	5.08227e+07	5.78776e+07	3.32742e+07	1.37356e+06	3.29402e+07	1.79431e+07	5.59519e+06	5.092e+06	0.005	1.60851
11(Z)-Eicosenoic acid	4.15492e+07	5.31824e+07	4.8742e+07	4.9234e+07	5.13701e+07	3.41283e+07	3.79872e+07	3.40264e+07	2.60849e+07	5.27185e+07	0.039	1.53596
FAHFA (18:1/19:2)	5.06549e+07	4.52651e+07	3.30988e+07	3.37662e+07	3.25134e+07	2.24051e+07	2.72471e+07	2.88617e+07	2.46074e+07	3.39897e+07	0.025	1.43814
FAHFA (20:1/20:2)	2.02069e+07	1.75706e+07	2.95183e+07	3.10074e+07	2.39994e+07	1.22807e+07	1.64232e+07	1.90195e+07	1.03966e+07	1.55645e+07	0.012	1.5601
1-Methyluric acid	3.20688e+07	2.87979e+07	2.76405e+07	2.536e+07	2.72479e+07	1.39011e+07	2.04588e+07	2.10152e+07	2.72585e+07	18106200	0.011	1.58209
LPS 19:0	2.90132e+07	3.43794e+07	2.36277e+07	2.26659e+07	2.32644e+07	1.96387e+07	1.43125e+07	1.56638e+07	1.19021e+07	2.80332e+07	0.043	1.45852
Ureidoisobutyric Acid	2.16804e+07	1.46471e+07	1.21598e+07	2.2496e+07	2.61897e+07	8.76878e+06	6.20254e+06	1.50289e+07	1.26166e+07	7.13851e+06	0.016	1.59418
D-Proline	2.15673e+07	1.78381e+07	2.1768e+07	2.01442e+07	2.48755e+07	1.53553e+07	1.26443e+07	8.61986e+06	1.75309e+07	6.97916e+06	0.004	1.55178
Cer-EODS (d18:0/15:0-O-18:1)	5.99406e+06	7.91924e+06	8.11115e+06	1.10782e+07	1.25777e+07	1.84861e+07	9.4744e+06	1.94853e+07	2.26074e+07	1.30299e+07	0.022	1.4834
1-Methylguanosine	1.50854e+07	2.35039e+07	1.41041e+07	1.39344e+07	2.05666e+07	2.92512e+06	3.49983e+06	6.84759e+06	6.57177e+06	9.1379e+06	0.001	1.78822
Quinic acid	1.13999e+07	8.67361e+06	1.0119e+07	8.5643e+06	9.08789e+06	1.38796e+07	1.49737e+07	1.1238e+07	1.57679e+07	2.22457e+07	0.013	1.52648
(+/-)14(15)-DiHETE	7.80925e+06	5.43423e+06	6.73992e+06	6.21584e+06	4.00856e+06	1.04864e+07	8.84592e+06	8.44294e+06	1.51652e+07	7.8699e+06	0.023	1.50258
Methyl-2-hydroxyisobutyric acid	1.4144e+07	1.03328e+07	9.3077e+06	1.09002e+07	1.4522e+07	6.83163e+06	4.30716e+06	6.41147e+06	8.95534e+06	5.11375e+06	0.003	1.67517
FAHFA (16:0/19:2)	1.46751e+07	1.64784e+07	1.34127e+07	1.2873e+07	1.14428e+07	1.02671e+07	7.2373e+06	6.21384e+06	5.58052e+06	5.41588e+06	0.001	1.75168
FAHFA (19:1/20:3)	3.43132e+06	1.16014e+07	4.6768e+06	1.16714e+07	5.59649e+06	2.0336e+06	2.22744e+06	1.46527e+06	1.03527e+06	3.54959e+06	0.019	1.49611
FAHFA (18:3/16:2)	5.24811e+06	8.17884e+06	1.091e+07	7.81768e+06	7.19562e+06	5.26551e+06	4.87944e+06	4.10688e+06	2.80314e+06	5.44641e+06	0.011	1.61103
Hydroquinone	3.13827e+06	4.91968e+06	5.1347e+06	2.7014e+06	3.28523e+06	8.54347e+06	7.69358e+06	4.86784e+06	6.76936e+06	1.20105e+07	0.012	1.6449
8-Isoprostaglandin E2	6.36331e+06	7.69186e+06	9.21772e+06	8.20454e+06	3.97176e+06	715371	278851	288695	4.23897e+06	5.94227e+06	0.012	1.59199
Vitamin B2	6.20372e+06	1.06111e+07	8.86364e+06	7.37973e+06	7.06065e+06	5.68822e+06	5.22507e+06	5.4129e+06	3.73786e+06	7.87207e+06	0.044	1.47983
Glycolithocholic acid	7.85468e+06	4.23322e+06	6.32647e+06	8.06887e+06	4.6605e+06	3.54344e+06	4.16987e+06	5.20149e+06	4.55904e+06	1.13513e+06	0.045	1.41687
6α-Prostaglandin I1	4.08205e+06	4.4132e+06	5.37338e+06	3.20409e+06	4.66545e+06	7.45232e+06	7.60471e+06	4.44567e+06	6.02124e+06	7.74185e+06	0.013	1.69469
FAHFA (20:0/22:3)	5.87042e+06	4.19004e+06	5.0267e+06	6.12395e+06	3.78754e+06	2.63265e+06	2.46251e+06	3.85259e+06	3.06193e+06	3.24614e+06	0.005	1.69173
FAHFA (20:0/20:0)	4.14786e+06	3.94815e+06	2.85805e+06	5.39964e+06	3.28219e+06	2.37108e+06	1.57591e+06	2.65101e+06	2.03298e+06	2.11293e+06	0.005	1.68233
2-Deoxyuridine	3.17837e+06	2.3804e+06	2.18512e+06	5.07845e+06	4.33471e+06	1.60848e+06	1.57257e+06	2.00466e+06	2.84679e+06	1.69913e+06	0.04	1.42285
FAHFA (20:1/22:3)	2.72616e+06	3.1687e+06	3.0273e+06	4.71285e+06	2.84277e+06	715393	1.21567e+06	1.77739e+06	1.15707e+06	2.12416e+06	0.003	1.76315
Glycohyocholic acid Sodium salt	2.98556e+06	1.41522e+06	2.20064e+06	2.65275e+06	1.54866e+06	1.10816e+06	1.35056e+06	1.64654e+06	1.76162e+06	600403	0.046	1.40437
5-S-cysteinyldopa	967323	1.218e+06	852567	1.01922e+06	1.70154e+06	709924	714063	575737	606157	504258	0.009	1.50296
Kinetin 9-riboside	434725	389195	465750	417820	371153	227389	262678	248001	458579	305963	0.033	1.37408
Tetradecanedioic acid	1.37947e+08	2.11138e+08	3.00027e+08	1.513e+08	1.52624e+08	408298015	2.9583e+08	1.76573e+08	3.81333e+08	4.96691e+08	0.032	1.50698
gamma-Glutamyltyrosine	4.72533e+07	5.30281e+07	1.02584e+08	1.02576e+08	3.80554e+07	2.45225e+07	4.50729e+07	2.94083e+07	4.15096e+07	3.38385e+07	0.048	1.29887
5-Methyluridine	668525217	413092093	6.12866e+08	6.98525e+08	6.48494e+08	5.34424e+08	3.43285e+08	5.09432e+08	402718239	3.0511e+08	0.024	1.4373
Dl-3-Hydroxynorvaline	39067775	2.84509e+07	3.15427e+07	3.31602e+07	3.68961e+07	2.18126e+07	2.3116e+07	21152429	3.48791e+07	1.0487e+07	0.028	1.42655
Asp-glu	4.92666e+07	3.03283e+07	3.3107e+07	3.73961e+07	5.1117e+07	1.32513e+07	1.89308e+07	2.38457e+07	3.86145e+07	1.33086e+07	0.018	1.53535
ethyl 3-cyano-6-methyl-2-(phenylthio)isonicotinate	2.71048e+07	1.68346e+07	2.55805e+07	1.93597e+07	1.384e+07	8.83615e+06	9.17713e+06	8.83064e+06	1.10856e+07	4.88244e+06	0.002	1.66289
LPE 12:0	3.3903e+06	5.01816e+06	4.65474e+06	9.12047e+06	3.07656e+06	1.16129e+07	1.54063e+07	4.95357e+06	8.63035e+06	9.02251e+06	0.044	1.38295
2-Phenylglycine	8.12108e+06	9.55826e+06	9.91713e+06	1.13795e+07	2.41929e+07	3.11726e+07	3.21821e+07	3.1521e+07	2.07717e+07	1.80399e+07	0.01	1.58759
Gly-Tyr	2.9962e+07	2.51634e+07	2.30418e+07	4.90003e+07	4.85921e+07	1.15608e+07	3.54182e+06	2.72616e+07	1.37495e+07	2.00862e+07	0.021	1.5394
PC (17:1/17:1)	2.68042e+07	211722623	4.53246e+07	1.45988e+08	2.04171e+08	3.20955e+08	894262268	1060368436	2.23514e+08	268659652	0.045	1.32996
octadec-9-ynoic acid	8.86233e+07	7.59676e+07	1.85357e+08	1.26661e+08	1.1958e+08	5.59728e+08	4.45782e+08	3.30595e+08	2.33634e+08	2.24106e+08	0.007	1.65985
Sphingosine (d18:1)	1.61304e+08	179351753	1.54104e+08	2.30549e+07	1.15466e+08	4.6639e+08	5.04889e+08	2.99056e+08	3.35888e+08	1.08637e+08	0.021	1.55574
9-Oxo-ODE	2.23996e+08	1.80657e+08	1.69334e+08	2.1832e+08	1.92108e+08	4.03139e+08	2.81777e+08	2.18145e+08	2.6363e+08	3.04119e+08	0.017	1.54883
5-(6-hydroxy-6-methyloctyl)-2,5-dihydrofuran-2-one	3.42789e+07	2.96433e+07	5.062e+07	2.62665e+07	3.89017e+07	2.24736e+08	1.11992e+08	6.38453e+07	9.10827e+07	1.5131e+08	0.011	1.65567
3-(propan-2-yl)-octahydropyrrolo[1,2-a]pyrazine-1,4-dione	1.20591e+08	3.43354e+07	7.70704e+07	1.50886e+08	2.75454e+07	2.34602e+07	1.81158e+07	2.98797e+07	3.44013e+07	1.26167e+07	0.043	1.37052
Methylmalonate	1.62197e+08	2.1889e+08	9.81602e+07	1.20505e+08	154205355	1.00465e+08	4.96691e+07	9.47857e+07	1.13745e+08	7.89675e+07	0.027	1.39554
N-{4-[1-cyano-2-(4-pyridyl)vinyl]phenyl}urea	6.39139e+07	9.27627e+07	3.4395e+07	5.89063e+07	3.56661e+07	1.28042e+08	1.5168e+08	7.24022e+07	5.94302e+07	1.86885e+08	0.044	1.43518
PC (16:0/17:0)	3.00421e+07	4.55561e+07	1.54725e+07	3.07474e+07	5.07844e+07	4.78398e+07	1.01194e+08	1.63231e+08	7.81354e+07	1.12036e+08	0.011	1.47449
13-HPODE	4.30621e+07	2.67507e+07	4.55277e+07	3.70526e+07	3.35031e+07	132259797	7.19126e+07	54414476	5.40685e+07	6.44765e+07	0.034	1.46762
Methyl dihydrojasmonate	2.11535e+07	3.93156e+07	2.52092e+07	1.68532e+07	2.31794e+07	7.03728e+07	5.31133e+07	3.35596e+07	4.68024e+07	7.35047e+07	0.007	1.70897
4-oxododecanedioic acid	2.17433e+07	3.09419e+07	2.91321e+07	2.41373e+07	1.02596e+07	4.61115e+07	6.8739e+07	2.85465e+07	3.96212e+07	3.55354e+07	0.03	1.4749
4-methoxy-6-[2-(4-methoxyphenyl)ethyl]-2H-pyran-2-one	3.44814e+07	1.90604e+07	1.13202e+07	4.59124e+07	1.08275e+07	4.88184e+06	1.88272e+06	1.18157e+07	9.26808e+06	1.12181e+06	0.033	1.47385
N-(4-butyl-2-methylphenyl)-N'-[4-(4-methylpiperazino)phenyl]urea	1.71979e+07	2.66883e+07	3.16736e+07	1.29091e+07	2.04319e+07	5.04768e+07	5.4796e+07	2.19569e+07	3.38963e+07	6.94156e+07	0.026	1.61304
13,14-dihydro-15-keto-tetranor Prostaglandin E2	1.52687e+07	5.92132e+06	2.95936e+07	1.93699e+07	2.45943e+07	4.72744e+07	3.81185e+07	2.51849e+07	3.28204e+07	7.58734e+07	0.033	1.4684
Jervine	4.7901e+07	2.11041e+07	2.72695e+07	4.07369e+07	2.14153e+07	1.4856e+07	1.79544e+07	1.73155e+07	2.69948e+07	7.2278e+06	0.045	1.38093
(2-morpholino-5-nitrophenyl)methanol	1.37483e+07	1.24279e+07	1.56959e+07	1.58932e+07	1.13903e+07	4.09404e+07	4.3623e+07	1.38785e+07	1.90573e+07	3.32408e+07	0.026	1.57892
Diosmetin	6.50015e+06	7.30902e+06	5.07232e+06	5.7191e+06	4.11859e+06	4.10055e+07	1.91003e+07	1.43029e+07	9.30004e+06	4.1674e+07	0.022	1.55082
2-[2-(1-isobutylcyclohexyl)-1-methylethylidene]hydrazine-1-carboxamide	1.99178e+07	2.64774e+07	2.48565e+07	1.74411e+07	2.0169e+07	3.76338e+07	3.84598e+07	2.22732e+07	3.01678e+07	4.87673e+07	0.02	1.61876
Υ-L-Glutamyl-L-glutamic acid	3.11664e+07	2.86014e+07	2.13123e+07	1.95816e+07	1.3683e+07	1.2049e+07	9.85967e+06	1.1323e+07	1.6883e+07	7.70395e+06	0.012	1.49818
Enrofloxacin	2.32936e+07	3.05419e+07	9.01704e+06	1.94439e+07	2.934e+07	5.85432e+06	4.91884e+06	1.69822e+07	9.88999e+06	1.54897e+07	0.034	1.41722
3-hydroxy-2-octylpentanedioic acid	1.37273e+07	2.17309e+07	1.92801e+07	1.15413e+07	1.38641e+07	2.72681e+07	3.03978e+07	1.78203e+07	2.79425e+07	4.96159e+07	0.03	1.48654
4-{3-[(3,4-dihydroxyphenyl)methyl]-2-methylbutyl}benzene-1,2-diol	7.14311e+06	8.1136e+06	5.82416e+06	4.59059e+06	3.30313e+06	2.56269e+07	1.94014e+07	1.40311e+07	6.82879e+06	1.31562e+07	0.016	1.5748
3-hydroxy-3-methylpentanedioic acid	1.91284e+07	2.74108e+07	8.82258e+06	1.77212e+07	1.62336e+07	8.05403e+06	7.54805e+06	1.19719e+07	1.24283e+07	1.05563e+07	0.039	1.37729
4-Phenyl-3-buten-2-one	1.06028e+06	1.31757e+06	1.17219e+06	1.20995e+06	1.13548e+06	2.17717e+07	2.06085e+07	6.16797e+06	1.8291e+06	3.0039e+07	0.022	1.58639
2-Amino-6-methylmercaptopurine	5.78886e+06	3.79841e+06	6.13918e+06	9.02136e+06	6.14542e+06	2.03614e+07	1.22988e+07	1.15429e+07	4.69983e+06	1.38839e+07	0.042	1.38501
methyl 2,5-dimethyl-1H-pyrrole-3-carboxylate	9.71814e+06	9.09425e+06	3.44423e+06	8.22863e+06	3.20116e+06	1.51854e+07	1.75452e+07	8.85964e+06	1.15418e+07	3.04456e+07	0.037	1.39153
7-methyl-3-nitroimidazo[1,2-a]pyridine	1.01784e+07	8.56814e+06	1.26099e+07	1.1714e+07	8.84203e+06	7.881e+06	5.33868e+06	7.604e+06	9.01522e+06	5.41389e+06	0.014	1.50581
16,16-Dimethyl prostaglandin A1	5.59914e+06	8.67953e+06	7.84299e+06	6.37279e+06	7.90109e+06	1.28684e+07	1.29547e+07	7.90524e+06	1.38292e+07	8.22843e+06	0.024	1.52285
6-(3-hydroxybutan-2-yl)-5-(hydroxymethyl)-4-methoxy-2H-pyran-2-one	5.30886e+06	8.22407e+06	5.49128e+06	4.81474e+06	3.13525e+06	9.88799e+06	1.30319e+07	5.73973e+06	9.43637e+06	1.81169e+07	0.03	1.48178
(2R,3S,4S,5R,6R)-2-(hydroxymethyl)-6-(propan-2-yloxy)oxane-3,4,5-triol	3.18277e+06	429367	2.8233e+06	9.231e+06	4.80205e+06	758892	292425	489174	844123	475721	0.043	1.35722
PC (18:0e/16:3)	2.19393e+06	5.63071e+06	1.52989e+06	4.47562e+06	5.22066e+06	6.40267e+06	8.02172e+06	1.18572e+07	5.7086e+06	6.58472e+06	0.022	1.42225
1-[(3,5-dimethylisoxazol-4-yl)sulfonyl]piperidine	4.53291e+06	6.08351e+06	4.84717e+06	6.9403e+06	5.13548e+06	3.73832e+06	3.98579e+06	2.7606e+06	3.37428e+06	5.0303e+06	0.017	1.55061
3,5,7-trihydroxy-2-phenyl-4H-chromen-4-one	1.92787e+06	1.97606e+06	834788	1.36409e+06	1.50981e+06	7.60007e+06	2.2815e+06	2.91763e+06	3.91799e+06	4.84024e+06	0.019	1.49498
2-(14,15-Epoxyeicosatrienoyl) glycerol	5.2534e+06	8.09447e+06	4.62096e+06	5.77036e+06	1.92832e+06	2.05965e+06	2.07319e+06	1.80578e+06	2.95869e+06	2.15193e+06	0.02	1.44408
4-(2,3-dihydro-1,4-benzodioxin-6-yl)butanoic acid	6.13828e+06	5.02331e+06	3.74449e+06	4.22083e+06	5.66406e+06	3.32952e+06	2.85176e+06	3.95169e+06	4.67299e+06	2.34826e+06	0.035	1.43701
N1-(2-amino-2-oxoethyl)-2-(isopropylthio)acetamide	3.17284e+06	2.95088e+06	3.06994e+06	3.48373e+06	4.56602e+06	2.34298e+06	2.86933e+06	2.15777e+06	1.80446e+06	2.75288e+06	0.017	1.48283
FLK	2.43087e+06	2.76998e+06	1.4662e+06	2.81472e+06	2.85845e+06	1.07813e+06	484671	2.12382e+06	856229	2.22234e+06	0.034	1.46041
1-(piperidinomethyl)-2-naphthol	292581	362379	1.56952e+06	333095	950523	1.94777e+06	1.98919e+06	3.54408e+06	3.51799e+06	1.48025e+06	0.007	1.64955
delta-Tocopherol	1.43863e+06	1.38695e+06	2.7228e+06	1.70483e+06	1.7862e+06	3.18182e+06	2.67466e+06	2.13112e+06	3.0783e+06	2.45305e+06	0.02	1.51827
Homo-Gamma-Linolenic Acid (C20:3)	1.53396e+06	1.03079e+06	761741	1.87063e+06	1.51852e+06	2.01599e+06	2.66151e+06	1.92821e+06	1.95697e+06	1.54924e+06	0.035	1.42918
L-Cystathionine	1.45796e+06	1.79613e+06	795606	2.06574e+06	1.47687e+06	732264	761417	1.18514e+06	1.16777e+06	830142	0.038	1.47533
Heptadecanoic Acid	820614	1.32106e+06	1.02874e+06	578441	565254	2.23875e+06	1.78551e+06	699870	1.64726e+06	2.73244e+06	0.031	1.55158
4-[(4-phenethyl-1,4-diazepan-1-yl)sulfonyl]-2,1,3-benzoxadiazole	344475	496888	276536	288193	132075	520728	563968	340004	1.14116e+06	771114	0.042	1.30769
17beta-Trenbolone	272179	338949	275057	207724	110442	752129	600992	292820	310152	980047	0.035	1.53144
1-Palmitoyl-Sn-Glycero-3-Phosphocholine	210590	164317	438798	280915	221342	127086	129509	91258.9	48282.5	89161.2	0.01	1.54128
9,10-Dihome	5.14666e+07	4.60898e+07	6.68306e+07	1.12177e+08	5.71656e+07	6.36351e+07	1.34572e+08	1.42257e+08	1.58202e+08	2.3449e+08	0.028	1.27
Val-Ser	5.27482e+07	7.02051e+07	3.4518e+07	5.24941e+07	7.37465e+07	2.86101e+07	1.95787e+07	4.78952e+07	3.71643e+07	4.18317e+07	0.036	1.41385
gamma-Glutamylglutamic acid	5.50309e+07	5.02258e+07	22457828	3.67023e+07	2.86577e+07	2.03229e+07	1.4989e+07	26551728	2.93372e+07	1.78082e+07	0.038	1.40074
10-Undecenoic acid	1.36478e+07	1.39111e+07	1.91219e+07	1.73734e+07	2.40441e+07	3.05016e+07	3.22107e+07	2.29688e+07	2.1111e+07	4.86408e+07	0.033	1.4671
cis-7-Hexadecenoic Acid	2.8166e+07	2.61333e+07	28064381	2.79385e+07	1.52533e+07	4.08685e+07	3.52744e+07	3.03967e+07	3.18191e+07	2.75878e+07	0.044	1.36022
5-Methoxyindole-3-Carbaldehyde	1.20497e+07	1.70696e+07	1.15605e+07	8.89173e+06	1.20668e+07	2.18551e+07	2.1852e+07	1.4331e+07	1.77001e+07	3.5316e+07	0.032	1.48985
5-Hydroxytryptophan	1.39257e+07	6.96332e+06	14290526	1.77886e+07	1.38787e+07	7.62015e+06	6.24e+06	1.08501e+07	6.71636e+06	8.53311e+06	0.024	1.48182
Prostaglandin A3	5.37061e+06	3.1954e+06	2.87753e+06	2.95583e+06	4.73393e+06	1.02502e+07	7.98507e+06	6.47296e+06	4.77091e+06	4.51928e+06	0.036	1.42999
